# Supplementary material for: Multi-Tissue DNA Methylation Remodeling at Mitochondrial Quality Control Genes According to Diet in Rat Aging Models
Source: Nutrients. 2020 Feb 12;12(2):460. doi: 10.3390/nu12020460 (PMC7071227; doi:10.3390/nu12020460)
Supplement: Supplementary file 1 [file nutrients-12-00460-s001.zip]

Archive with 9 entries (8 files):
- nutrients-721651-supplementary/
- nutrients-721651-supplementary/FigS2.tiff
- nutrients-721651-supplementary/Figure S1.pdf
- nutrients-721651-supplementary/Figure S3.tiff
- nutrients-721651-supplementary/Supplementary Legends.docx
- nutrients-721651-supplementary/Table S1.docx
- nutrients-721651-supplementary/Table S2.docx
- nutrients-721651-supplementary/Table S3.docx
- nutrients-721651-supplementary/Table S4.docx
